# Supplementary material for: Leveraging Deep Learning, Grid Search, and Bayesian Networks to Predict Distant Recurrence of Breast Cancer
Source: Cancers (Basel). 2025 Jul 30;17(15):2515. doi: 10.3390/cancers17152515 (PMC12346417; doi:10.3390/cancers17152515)
Supplement: Supplementary file 1 [file cancers-17-02515-s001.zip]

Archive with 1 entries (1 files):
- cancers-3729145-supplementary.pdf
